# Supplementary material for: UBE4B Mediates Mitophagy via NIPSNAP1 Ubiquitination and NDP52 Recruitment
Source: Int J Mol Sci. 2026 Jan 22;27(2):1119. doi: 10.3390/ijms27021119 (PMC12842286; doi:10.3390/ijms27021119)
Supplement: Supplementary file 1 [file ijms-27-01119-s001.zip]

Archive with 1 entries (1 files):
- ijms-4082566-supplementary.pdf
